# Supplementary material for: Auranofin Synergizes with the PARP Inhibitor Olaparib to Induce ROS-Mediated Cell Death in Mutant p53 Cancers
Source: Antioxidants (Basel). 2023 Mar 8;12(3):667. doi: 10.3390/antiox12030667 (PMC10045521; doi:10.3390/antiox12030667)
Supplement: Supplementary file 1 [file antioxidants-12-00667-s001.zip]

Archive with 1 entries (1 files):
- antioxidants-2227758-supplementary.pdf
